# Supplementary material for: Evaluation of Antibiotic Biodegradation by a Versatile and Highly Active Recombinant Laccase from the Thermoalkaliphilic Bacterium Bacillus sp. FNT
Source: Biomolecules. 2024 Mar 19;14(3):369. doi: 10.3390/biom14030369 (PMC10968384; doi:10.3390/biom14030369)
Supplement: Supplementary file 1 [file biomolecules-14-00369-s001.zip]

Archive with 1 entries (1 files):
- biomolecules-2904117-supplementary.pdf
